# Supplementary material for: Adaptive changes in bodybuilders in conditions of different energy supply modes and intensity of training load regimes using machine and free weight exercises
Source: PeerJ. 2023 Feb 17;11:e14878. doi: 10.7717/peerj.14878 (PMC9940642; doi:10.7717/peerj.14878)
Supplement: Supplemental Information 1 — (a) Initial data. (b) 4 weeks. (c) 8 weeks and (d) 12 weeks. LDH - lactate dehydrogenase. (A) free weight exercises. (B) machine exercises (B). FFM - fat-free mass (kg). BF - body fat (%). The dynamics of the chest muscle’s maximum strength development (1 RM) in athletes of all 4 groups during 12 weeks of the study; the results of average group changes in the load volume in a set; the dynamics of the chest circumference measurements in the bodybuilders of examined groups; the changes in the indicators of fat-free mass and body fat of athletes who took part in 12-week research; the changes in lactate dehydrogenase activity in the blood serum of all group participants using complexes machine and free weight exercises during all stages of the research and the results of changes in the creatinine concentration in the blood serum of the examined bodybuilders in response to different modes of anaerobic energy supply performing machine and free weight exercises. [file peerj-11-14878-s001.xlsx]

## Sheet: Лист1
Dynamics of the chest muscles maximum strength development (1 RM) in bodybuilders of the examined groups during the study, n=64																Observation term, weeks
																Initial data	4	8	12
																a	b	с	d
	Barbell chest press (group 1)						Smith machine bench press (group 2)						Barbell chest press (group 3)						Smith machine bench press (group 4)
	a	b	c	d			a	b	c	d			a	b	c	d			a	b	c	d
1)	90	97	105	109		1)	105	112	119	123.5		1)	92	99.5	106	113		1)	112	122	130.5	137
2)	100	106	112	115		2)	107	114	120	124		2)	100	108.5	115	123		2)	105	114	122	128.5
3)	120	127	132	136		3)	120	128	134.5	137.5		3)	120	130	138	144		3)	110	119.5	128	135
4)	95	102	110	114		4)	95	101	108	113		4)	95	103.5	110	116		4)	113	123	131	136.5
5)	115	122	130	134		5)	117	125	130	136		5)	115	125	133	136		5)	108.5	118	126	133
6)	85	91	100	103		6)	98	104	110	114.5		6)	105	114	121	125		6)	114	124	132.5	137.5
7)	85	93	100	104		7)	97	103	108.5	112.5		7)	95	104	110.5	116		7)	100	109	116.5	123.5
8)	120	126	132	137		8)	115	122	127	131		8)	117	127	135	142		8)	110	119.5	128	134.5
9)	100	107	113	116		9)	108	115	121	126.5		9)	100	108	115	123		9)	108	117	125	132
10)	114	121	128	132		10)	117	124	128.5	134		10)	115	124.5	132	139		10)	109	118.5	126.5	133
11)	118	126	132	135		11)	124	132	136.5	137.5		11)	120	130	138	143		11)	106.5	116	124	130.5
12)	107	103	111	113		12)	113	120	126.5	129.5		12)	125	135	143	147		12)	112	121.5	130	133
13)	130	136	142	146		13)	97	103.5	109	114		13)	120	130	138	142		13)	110	119.5	127.5	134
14)	125	132	140	142		14)	115	123	128	132.5		14)	130	138	146	151		14)	108	117	125	132
15)	117	124	130	134		15)	112	119	124	128.5		15)	115	124	132	139		15)	113	123	131	135
16)	113	120	126	130		16)	110	117	122	127		16)	105	114	121	127.5		16)	112.5	122.5	131	134.5

## Sheet: Лист2
																Observation term, weeks
Dynamics of the average group indicators of the projectile working mass (m), used by all study participants during 12 weeks of research																Initial data	4	8	12
																a	b	с	d
Projectile working mass in exercise "barbell chest press" (group 1)							Projectile working mass in exercise "Smith macine bench press" (group 2)						Projectile working mass in exercise "barbell chest press" (group 3)							Projectile working mass in exercise "Smith macine bench press" (group 4)
	a	b	c	d			a	b	c	d			a	b	c	d			a	b	c	d
1)	52.2	56.26	60.9	63.22		1)	60.9	64.96	69.02	71.63		1)	65.32	70.64	75.26	80.23		1)	79.52	86.82	92.3	97.27
2)	58	61.48	64.96	66.7		2)	62.06	66.12	69.6	71.92		2)	71	77.03	81.65	87.33		2)	74.55	80.94	86.62	91.23
3)	69.6	73.66	76.56	78.88		3)	69.6	74.24	78.01	79.75		3)	85.2	92.3	97.98	102.24		3)	78.1	84.84	90.88	95.85
4)	55.1	59.16	63.8	66.12		4)	55.1	58.58	62.64	65.54		4)	67.45	73.48	78.1	82.36		4)	80.23	87.33	93.01	96.91
5)	66.7	70.76	75.4	77.72		5)	67.86	72.5	75.4	78.88		5)	81.65	88.75	94.43	96.56		5)	77.03	83.78	89.46	94.43
6)	49.3	52.78	58	59.74		6)	56.84	60.32	63.8	66.41		6)	74.55	80.94	85.91	88.75		6)	80.94	88.04	94.07	97.62
7)	49.3	53.94	58	60.32		7)	56.26	59.74	62.93	65.25		7)	67.45	73.84	78.45	82.36		7)	71	77.39	82.71	87.68
8)	69.6	73.08	76.56	79.46		8)	66.7	70.76	73.66	75.98		8)	83.07	90.17	95.85	100.82		8)	78.1	84.84	90.88	95.49
9)	58	62.06	65.54	67.28		9)	62.64	66.7	70.18	73.37		9)	71	76.68	81.65	87.33		9)	76.68	83.07	88.75	93.72
10)	66.12	70.18	74.24	76.56		10)	67.86	71.92	74.53	77.72		10)	81.65	88.39	93.72	98.69		10)	77.39	84.13	89.81	94.43
11)	68.44	73.08	76.56	78.3		11)	71.92	76.56	79.17	79.75		11)	85.2	92.3	97.98	101.53		11)	75.61	82.36	88.04	92.65
12)	62.06	59.74	63.8	65.54		12)	65.54	69.6	73.37	75.11		12)	88.75	95.85	101.53	104.37		12)	79.52	86.26	92.3	94.43
13)	75.4	78.88	82.36	84.68		13)	56.26	60.03	63.22	66.12		13)	85.2	92.3	97.98	100.82		13)	78.1	84.84	90.52	95.14
14)	72.5	76.56	81.2	82.36		14)	66.7	71.34	74.24	76.85		14)	92.3	97.98	103.66	107.21		14)	76.68	83.07	88.75	93.72
15)	67.86	71.92	75.4	77.72		15)	64.96	69.02	71.92	74.53		15)	81.65	88.04	93.72	98.69		15)	80.23	87.33	93.01	95.85
16)	65.54	69.6	73.08	75.4		16)	63.8	67.86	70.76	73.66		16)	74.55	80.94	85.91	90.52		16)	79.87	86.97	93.01	95.49

## Sheet: Лист3
																Observation term, weeks
Dynamics of the average group indicators of load volume (Wn) in a set, recorded in the examined groups (1-4) during the study																Initial data	4	8	12
																a	b	с	d
	Load volume in a set in exercise "barbell chest press" (group 1)						Load volume in a set in exercise "Smith machine bench press" (group 2)						Load volume in a set in exercise "barbell chest press" (group 3)						Load volume in a set in exercise "Smith machine bench press" (group 4)
	a	b	c	d			a	b	c	d			a	b	c	d			a	b	c	d
1)	469.8	506.34	548.1	568.98		1)	548.1	584.64	621.18	644.67		1)	261.28	282.58	301.04	320.92		1)	318.08	346.48	369.2	389.08
2)	522	553.32	584.64	600.3		2)	558.54	595.08	626.4	647.28		2)	284	308.14	326.6	349.32		2)	298.2	323.76	346.48	364.94
3)	626.4	662.94	689.04	709.92		3)	626.4	668.16	702.09	717.75		3)	340.8	369.2	391.92	408.96		3)	312.4	339.38	363.52	383.4
4)	495.9	532.44	574.2	595.08		4)	495.9	527.22	563.76	589.86		4)	269.8	293.94	312.4	329.44		4)	320.92	349.32	372.04	387.66
5)	600.3	636.84	678.6	699.48		5)	610.74	652.5	678.6	709.92		5)	326.6	355	377.72	386.24		5)	308.14	335.12	357.84	377.72
6)	443.7	475.02	522	537.66		6)	511.56	542.88	574.2	597.69		6)	298.2	323.76	343.64	355		6)	323.76	352.16	376.3	390.5
7)	443.7	485.46	522	542.88		7)	506.34	537.66	566.37	587.25		7)	269.8	295.36	313.82	329.44		7)	284	309.56	330.86	350.74
8)	626.4	657.72	689.04	715.14		8)	600.3	636.84	662.94	683.82		8)	332.28	360.68	383.4	403.28		8)	312.4	339.38	363.52	381.98
9)	522	558.54	589.86	605.52		9)	563.76	600.3	631.62	660.33		9)	284	306.72	326.6	349.32		9)	306.72	332.28	355	374.88
10)	595.08	631.62	668.16	689.04		10)	610.74	647.28	670.77	699.48		10)	326.6	353.58	374.88	394.76		10)	309.56	336.54	359.26	377.72
11)	615.96	657.72	689.04	704.7		11)	647.28	689.04	712.53	717.75		11)	340.8	369.2	391.92	406.12		11)	302.44	329.44	352.16	370.62
12)	558.54	537.66	574.2	589.86		12)	589.86	626.4	660.33	675.99		12)	355	383.4	406.12	417.48		12)	318.08	345.06	369.2	377.72
13)	678.6	709.92	741.24	762.12		13)	506.34	540.27	568.98	595.08		13)	340.8	369.2	391.92	403.28		13)	312.4	339.38	362.1	380.56
14)	652.5	689.04	730.8	741.24		14)	600.3	642.06	668.16	691.65		14)	369.2	391.92	414.64	428.84		14)	306.72	332.28	355	374.88
15)	610.74	647.28	678.6	699.48		15)	584.64	621.18	647.28	670.77		15)	326.6	352.16	374.88	394.76		15)	320.92	349.32	372.04	383.4
16)	589.86	626.4	657.72	678.6		16)	574.2	610.74	636.84	662.94		16)	298.2	323.76	343.64	362.1		16)	319.5	347.9	372.04	381.98

## Sheet: Лист4
																Observation term, weeks
Changes in the chest circumference measurements in bodybuilders of the examined groups during the study, n=64																Initial data	4	8	12
																a	b	с	d
	Chest circumference measurements in bodybuilders of group 1						Chest circumference measurements in bodybuilders of group 2						Chest circumference measurements in bodybuilders of group 3						Chest circumference measurements in bodybuilders of group 4
	a	b	c	d			a	b	c	d			a	b	c	d			a	b	c	d
1)	109	108.8	109.2	110.8		1)	108.5	108	108.7	110.5		1)	107.7	109.2	110.5	111.1		1)	110	112.5	113.8	114.4
2)	108	108	108.5	109.8		2)	106.5	106	107.4	109		2)	106	108	109.9	110		2)	108	112.5	113.3	113.9
3)	113	112	112.6	111.9		3)	107.2	107	108	109.9		3)	110	112.1	112.9	113.2		3)	113	114.8	115.6	116.2
4)	109	108	109.2	110.4		4)	111	110.7	112	113.6		4)	107	108.8	109.6	111.1		4)	109	113.5	114.8	115.2
5)	112.5	111.6	113	113.9		5)	106	106	107.5	109.2		5)	106.9	108.7	110	111.2		5)	111	112.6	114.5	114.9
6)	108.5	107.6	109.9	110.4		6)	109	108.7	110.6	112.3		6)	106.2	108.3	109.8	110.1		6)	108.5	110	113	114.1
7)	110	109.2	110	111.5		7)	110	109.3	111	112.3		7)	107.4	109.3	110.8	111.3		7)	110	112.3	113.3	114.9
8)	112	111.3	112.2	113.4		8)	105.7	105.6	107.3	109.3		8)	106.7	108.3	110	111.2		8)	112	112.8	114.3	114.8
9)	109.5	109	109.6	110.9		9)	107.5	107	108.4	110.2		9)	105	107.3	109.2	110.7		9)	109.5	111.6	112.4	113.2
10)	111.5	110.2	111.45	112.3		10)	106	105.6	108	108.6		10)	107	108.9	109.7	111.1		10)	110.5	112.7	113.5	114.3
11)	108	107.2	109	110.2		11)	106.2	106	107.9	108		11)	105	107.3	108.9	110.4		11)	100.5	102.5	104.9	106.3
12)	101	101	102	103.2		12)	101	101	102.3	104.2		12)	108	109.8	110.9	111.1		12)	109.5	112.8	114.5	114.8
13)	102	102	103.7	105		13)	103	103	105	105.2		13)	107.5	109.4	111	111.2		13)	112	114.5	115.3	115.3
14)	108	107.2	108.1	109.4		14)	124	122	122.7	125		14)	107	108.8	110.4	111.9		14)	108	110.9	113.9	115.3
15)	107	106.4	107.6	108.6		15)	122	121	122.2	123		15)	111.2	113	115.2	115.8		15)	107	109.2	114	115
16)	109	108.3	109.3	110.3		16)	120	118.3	120.3	120.6		16)	106.5	107.9	110.3	111.8		16)	108	110.8	113.8	115.1

## Sheet: Лист5
													Observation term, weeks
Results of changes in fat-free mass (kg) of bodybuilders of the examined groups during the study, n=64													Initial data	4	8	12
													a	b	с	d
	Fat-free mass parameters (kg) in group 1 bodybuilders						Fat-free mass parameters (kg) in group 2 bodybuilders						Fat-free mass parameters (kg) in group 3 bodybuilders						Fat-free mass parameters (kg) in group 4 bodybuilders
	a	b	c	d			a	b	c	d			a	b	c	d			a	b	c	d
1)	76.95	79.01	79.82	80.44		1)	76.21	76.46	78.37	78.14		1)	76.47	78.38	79.12	79.45		1)	78.81	79.37	80.75	81.13
2)	71.89	74.81	74.79	75.68		2)	75.59	76.37	77.33	77.22		2)	77.98	79.58	80.29	80.74		2)	80.17	81.92	83.17	83.2
3)	76.37	77	77.42	77.78		3)	71.32	73.59	74.8	76.19		3)	76.97	79.93	80.42	80.86		3)	73.32	78.27	79.66	79.81
4)	72.7	75.27	75.55	75.55		4)	70.51	70.63	72.14	73.04		4)	69.3	70.41	72.84	72.92		4)	74.34	77.41	79.07	78.86
5)	71.84	74.16	76.54	77.19		5)	66.81	69	69.8	69.76		5)	69.78	72.09	74	73.87		5)	71.71	74.24	75.79	75.66
6)	74.11	73.15	73.44	74.05		6)	71.37	72.22	73.05	73.75		6)	71.32	72.61	73.4	73.8		6)	70.65	73.6	74.93	75.11
7)	70.94	72.27	73.13	74.32		7)	72.71	72.92	74.75	75.62		7)	73.19	76.2	77.35	76.94		7)	73.9	75.21	76.85	77.26
8)	68.8	68.54	69.07	69.16		8)	66.37	68.1	68.29	68.81		8)	66.38	68.42	69.73	70.55		8)	68.44	70.42	72.54	73.4
9)	70.94	68.44	70.49	70.62		9)	70.96	69.49	68.98	70.84		9)	68.05	69.71	70.55	71.06		9)	64.74	68.53	70.67	71.19
10)	66.97	67.91	70.74	71.27		10)	68.38	69.08	69.6	70.04		10)	69.48	70.54	71.81	72.29		10)	67.34	70.25	72	73.32
11)	72.76	71.11	73.02	73.41		11)	69.01	69.52	68.92	70.56		11)	66.75	68.7	70.37	70.82		11)	69.84	71.18	73.11	74.47
12)	64.66	65.27	66.75	67.83		12)	68.31	68.29	70.13	70.11		12)	72.61	74.02	75.29	75.28		12)	69.15	72.63	74.92	75.6
13)	72.16	70.31	71.49	71.65		13)	68.57	67.6	69.6	69.85		13)	73.18	74.2	76.13	76.62		13)	72.84	75.25	76.5	77.33
14)	84.44	83.95	85.37	86.24		14)	87.12	89.28	89.92	90.27		14)	70.89	73.79	73.12	73.58		14)	86.81	87.75	88.93	90
15)	81.51	83.74	85.15	85.69		15)	89.19	91.1	90.28	91.19		15)	78.07	81.47	81.79	81.33		15)	87.82	88.94	90.85	90.57
16)	85.27	84.7	86.22	87.24		16)	84.79	86.66	89.36	88.57		16)	68.6	71.01	71.83	71.66		16)	87.78	89.52	91.31	92.34

## Sheet: Лист6
													Observation term, weeks
Results of changes in body fat (%) of bodybuilders of the examined groups during the study, n=64													Initial data	4	8	12
													a	b	с	d
	Body fat parameters (%) in group 1 bodybuilders						Body fat parameters (%) in group 2 bodybuilders						Body fat parameters (%) in group 3 bodybuilders						Body fat parameters (%) in group 4 bodybuilders
	a	b	c	d			a	b	c	d			a	b	c	d			a	b	c	d
1)	15.44	12.22	11.32	11.12		1)	14.76	13.12	11.45	11.21		1)	14.56	14.34	14.47	14.58		1)	13.4	14.2	14.1	14.6
2)	15.43	13.02	12.02	12		2)	16.39	14.2	13.6	13.24		2)	13.55	13.5	13.67	13.65		2)	12.86	12.65	12.92	13.34
3)	13.22	11.5	11.02	11.49		3)	17.56	14.44	13.03	12.43		3)	17.68	15.87	16.23	16.21		3)	16.69	14.46	14.35	14.65
4)	13.65	10.4	10.06	10.07		4)	15.97	13.87	12.03	12		4)	14.35	14.35	14.31	14.22		4)	14.56	14.47	14.52	15.21
5)	17.43	14.76	13.03	12.22		5)	15.34	13.22	12.76	12.8		5)	13.21	13.15	13.15	13.1		5)	12.56	12.67	12.89	13.34
6)	11.78	10.8	10.45	10.25		6)	17.02	14.03	13.56	13.45		6)	13.87	13.57	13.65	13.69		6)	15.9	14.92	14.86	14.94
7)	16.55	13.45	11.9	11		7)	16.43	14.22	12.07	12.08		7)	16.45	14.67	15.01	15.92		7)	13.06	13.56	13.46	13.58
8)	14	12.13	12.02	11.34		8)	15.99	13.26	12.45	12.35		8)	15.34	15.01	14.97	15		8)	14.45	14.34	14.67	14.66
9)	12.67	11.12	9.05	8.88		9)	12.4	12.05	12.13	12		9)	12.65	12.87	12.91	12.82		9)	18.06	16.43	15.87	15.76
10)	18.34	15.12	12.67	12.02		10)	15.38	13.66	13	13		10)	14.02	13.98	14	13.95		10)	17.89	16.38	16.29	16.21
11)	14.4	13.2	12.03	11.56		11)	13.2	12.01	11.65	11.25		11)	14.98	14.67	14.71	14.68		11)	12.7	12.67	12.97	12.91
12)	17.23	14.12	12.18	11.34		12)	12.43	12.45	11.24	11.26		12)	14.58	14.43	14.45	14.46		12)	16.69	14.56	13.89	14.11
13)	12	11	10.64	10.44		13)	13.21	12.34	11.34	11.02		13)	12.89	13	13	12.94		13)	16.28	14.98	14.54	14.75
14)	17.24	14.34	12.45	12		14)	19.34	14.98	13.54	13.62		14)	13.55	13.4	13.47	13.44		14)	17.23	16.43	15.87	15.89
15)	19.3	14.56	13.12	12.12		15)	16.65	13.24	12.78	12.32		15)	18.68	16.02	16.12	16.16		15)	14.74	14.89	13.89	14.56
16)	17.22	14.02	12.03	11.44		16)	20.01	15.87	13.67	14.01		16)	15.32	14.96	15	15.02		16)	16.4	16.34	15.46	15.44

## Sheet: Лист7
	Changes in LDH activity in blood serum of the group 1 representatives in conditions of 12 weeks power training, n=16
		Basal data					After 12 weeks of training
		Before exercise	After exercise				Before exercise	After exercise
	1)	296.34	274.34			1)	290.45	280.43
	2)	256.43	365.45			2)	243.54	301.43
	3)	235.78	375.6			3)	339.43	367.89
	4)	312.67	315.45			4)	302.15	298.32
	5)	369	371.45			5)	289.45	322.45
	6)	278.97	309.67			6)	284.56	376
	7)	261.41	357.56			7)	350.23	368.39
	8)	256.12	319.45			8)	235.45	378.65
	9)	361.4	324.56			9)	329.45	381.56
	10)	267.39	378.67			10)	258.54	345.87
	11)	330	310.45			11)	332.43	398.36
	12)	225.48	232.54			12)	223.7	225.64
	13)	318.44	297.65			13)	301.35	278.45
	14)	267.12	378.56			14)	325	364.2
	15)	239.54	367.54			15)	239.54	240.54
	16)	269.34	343.56			16)	300.5	298.54

## Sheet: Лист8
	Changes in LDH activity in blood serum of the group 2 representatives in conditions of 12 weeks power training, n=16
		Basal data					After 12 weeks of training
		Before exercise	After exercise				Before exercise	After exercise
	1)	245.78	380.12			1)	244.65	379.56
	2)	287.49	288.32			2)	305.43	310.44
	3)	344.58	333.48			3)	340.24	364.34
	4)	278.98	387.46			4)	279.34	376
	5)	278.95	267.48			5)	280.32	294.34
	6)	304.54	311.43			6)	276.43	258.34
	7)	327.75	379.76			7)	285.44	386.54
	8)	285.48	389.76			8)	289.43	376.45
	9)	289.65	366.54			9)	367.44	372
	10)	267.39	287.32			10)	284.33	292.34
	11)	319.45	343			11)	320	289.43
	12)	295.43	288.43			12)	290.43	278.43
	13)	328.43	399.67			13)	356.43	318.43
	14)	325	312.49			14)	332.43	377.82
	15)	295.45	299.43			15)	300	312.47
	16)	341.43	343.56			16)	328.43	298.54

## Sheet: Лист9
	Changes in LDH activity in blood serum of the group 3 representatives in conditions of 12 weeks power training, n=16
		Basal data					After 12 weeks of training
		Before exercise	After exercise				Before exercise	After exercise
	1)	321	325.45			1)	245.66	256.78
	2)	214.78	370.44			2)	218.67	223.45
	3)	227.3	295.43			3)	295.4	310.45
	4)	374	345.21			4)	310.24	349.76
	5)	321	320.65			5)	320.65	321.2
	6)	321.57	342.65			6)	342.65	338.43
	7)	227.45	250.3			7)	200.45	306.2
	8)	234.78	213.67			8)	202.45	245.34
	9)	322.54	345.33			9)	332.87	329.57
	10)	333.59	298.45			10)	298.45	275.53
	11)	305.43	312.36			11)	312.36	278.48
	12)	318.59	317.44			12)	317.44	323.23
	13)	328.59	330.54			13)	330.54	266.48
	14)	266.49	278.54			14)	278.54	283.83
	15)	249.79	267.3			15)	267.3	256.13
	16)	352.58	341.11			16)	341.11	305.12

## Sheet: Лист10
	Changes in LDH activity in blood serum of the group 4 representatives in conditions of 12 weeks power training, n=16
		Basal data					After 12 weeks of training
		Before exercise	After exercise				Before exercise	After exercise
	1)	344.56	338.76			1)	324.2	267.45
	2)	205.34	204.56			2)	208.2	244.38
	3)	329.08	304.66			3)	304.5	285.47
	4)	218.68	225.45			4)	243.5	302
	5)	278.78	325.46			5)	325.5	322.54
	6)	245.33	244.64			6)	237.67	296.45
	7)	367.33	372.43			7)	372.43	330
	8)	262	257.87			8)	234.54	241.67
	9)	352.98	360.25			9)	360.25	349.23
	10)	297.68	288.46			10)	277.65	304
	11)	375.44	360.95			11)	360.95	354.01
	12)	339.5	374.32			12)	374.32	358.01
	13)	203.67	209.23			13)	234.65	267.5
	14)	299.76	309			14)	310.45	302.5
	15)	311.76	310			15)	312.58	299.99
	16)	335.45	384.5			16)	245.32	234.54

[truncated: 4 more sheets: Лист11, Лист12, Лист13, Лист14]
